# Supplementary material for: Combining Patulin with Cadmium Induces Enhanced Hepatotoxicity and Nephrotoxicity In Vitro and In Vivo
Source: Toxins (Basel). 2021 Mar 18;13(3):221. doi: 10.3390/toxins13030221 (PMC8003173; doi:10.3390/toxins13030221)
Supplement: Supplementary file 1 [file toxins-13-00221-s001.zip]

Archive with 4 entries (3 files):
- Supplementary Materials/
- Supplementary Materials/Figure S1-CompuSyn Report-AML12.jpg
- Supplementary Materials/Figure S2-CompuSyn Report-HEK293.jpg
- Supplementary Materials/Figure S3-Quantification of Western blot .jpg
